# Supplementary material for: Variation in genomic traits of microbial communities among ecosystems
Source: FEMS Microbes. 2021 Dec 1;2:xtab020. doi: 10.1093/femsmc/xtab020 (PMC10117780; doi:10.1093/femsmc/xtab020)
Supplement: xtab020_Supplemental_Files [file xtab020_supplemental_files.zip]

Archive with 3 entries (3 files):
- Supplental_Table_2.csv
- Chuckran_2021_11_supp.pdf
- Chuckran_supplemental_refs.docx
