# Supplementary material for: Variation in genomic traits of microbial communities among ecosystems
Source: FEMS Microbes. 2021 Dec 1;2:xtab020. doi: 10.1093/femsmc/xtab020 (PMC10117780; doi:10.1093/femsmc/xtab020)
Supplement: xtab020_Supplemental_Files [file xtab020_supplemental_files.zip › Supplental_Table_2.csv]

taxon_oid	Study	Sample	Phylum	soil_description	type	Latitude	Longitude	GC_percent	ave_genome_size_bp
3300027639	Agricultural soil microbial communities from Utah and Georgia to study Nitrogen management	Agricultural soil microbial communities from Utah to study Nitrogen management - NC Control (SPAdes)	Environmental	Agricultural	Soil	41.7655	-111.8143	62.21509	5373382.266
3300012960	Amended soil microbial communities from New York, USA to study carbon cycling	Unamended control soil microbial communities from upstate New York, USA - Whitman soil sample_231_MG	Environmental	Agricultural	Soil	42.4531	-76.3842	62.97073	5729498.805
3300012958	Amended soil microbial communities from New York, USA to study carbon cycling	Unamended control soil microbial communities from upstate New York, USA - Whitman soil sample_221_MG	Environmental	Agricultural	Soil	42.4531	-76.3842	63.34093	5702324.348
3300012955	Amended soil microbial communities from New York, USA to study carbon cycling	Unamended control soil microbial communities from upstate New York, USA - Whitman soil sample_216_MG	Environmental	Agricultural	Soil	42.4531	-76.3842	63.3167	5675527.666
3300012951	Amended soil microbial communities from New York, USA to study carbon cycling	Unamended control soil microbial communities from upstate New York, USA - Whitman soil sample_226_MG	Environmental	Agricultural	Soil	42.4531	-76.3842	63.53668	5695539.474
3300010279	Animal gut microbial communities from fecal samples from Wisconsin, USA	Orangutan group fecal microbial communities from fecal samples from Wisconsin, USA - O1105 metagenome	Host associated	NA	Host associated	43.07	-89.4	48.09957	3019781.177
3300010282	Animal gut microbial communities from fecal samples from Wisconsin, USA	Capybara group fecal microbial communities from Wisconsin, USA - P1105 metagenome	Host associated	NA	Host associated	43.07	-89.4	48.93951	3089294.329
3300010280	Animal gut microbial communities from fecal samples from Wisconsin, USA	Ring-tailed lemur group fecal microbial communities from Wisconsin, USA - L827 metagenome	Host associated	NA	Host associated	43.07	-89.4	48.1013	3894840.191
3300010260	Animal gut microbial communities from fecal samples from Wisconsin, USA	Eastern black-and-white colobus group fecal microbial communities from Wisconsin, USA - Cm827 metagenome	Host associated	NA	Host associated	43.07	-89.4	47.26971	3772750.366
3300010262	Animal gut microbial communities from fecal samples from Wisconsin, USA	Eastern black-and-white colobus group fecal microbial communities from Wisconsin, USA - Cm1105 metagenome	Host associated	NA	Host associated	43.07	-89.4	46.74729	3874208.836
3300010275	Animal gut microbial communities from fecal samples from Wisconsin, USA	Western lowland gorrila individual fecal microbial communities from Wisconsin, USA - Go1022A metagenome	Host associated	NA	Host associated	43.78	-88.79	48.29349	2528195.967
3300010259	Animal gut microbial communities from fecal samples from Wisconsin, USA	Eastern black-and-white colobus group fecal microbial communities from Wisconsin, USA - Cm1022B metagenome	Host associated	NA	Host associated	43.78	-88.79	47.20024	3596631.156
3300010278	Animal gut microbial communities from fecal samples from Wisconsin, USA	Western lowland gorrila individual fecal microbial communities from Wisconsin, USA - Go1022B metagenome	Host associated	NA	Host associated	43.78	-88.79	47.55703	3302013.17
3300010283	Animal gut microbial communities from fecal samples from Wisconsin, USA	Orangutan group fecal microbial communities from Wisconsin, USA - O827 metagenome	Host associated	NA	Host associated	43.07	-89.4	48.61564	3119650.698
3300010270	Animal gut microbial communities from fecal samples from Wisconsin, USA	Capybara group fecal microbial communities from Wisconsin, USA - P827 metagenome	Host associated	NA	Host associated	43.07	-89.4	47.9112	2995845.945
3300010266	Animal gut microbial communities from fecal samples from Wisconsin, USA	Orangutan individual fecal microbial communities from fecal samples from Wisconsin, USA - O1111 metagenome	Host associated	NA	Host associated	43.78	-88.79	50.18156	3357915.299
3300010261	Animal gut microbial communities from fecal samples from Wisconsin, USA	Ring-tailed lemur group fecal microbial communities from Wisconsin, USA - L1105 metagenome	Host associated	NA	Host associated	43.07	-89.4	46.23302	3094392.116
3300006641	Aqueous microbial communities from the Delaware River/Bay and Chesapeake Bay under freshwater to marine salinity gradient to study organic matter cycling in a time-series	Aqueous microbial communities from the Delaware River and Bay under freshwater to marine salinity gradient to study organic matter cycling in a time-series - DEBay_Sum_0.19_D_>0.8_DNA	Environmental	NA	Marine	39.283	-75.3633	55.97233	4392811.32
3300020153	Bacterial and archaeal communities from various locations to study Microbial Dark Matter (Phase II)	Sediment microbial communities from Great Boiling Springs, Gerlach, Nevada, United States - GBS 60_MetaG	Environmental	NA	Thermophilic	40.6614	-119.3661	53.46475	3148229.059
3300009444	Bacterial and archaeal communities from various locations to study Microbial Dark Matter (Phase II)	Hot spring microbial communities from Beatty, Nevada to study Microbial Dark Matter (Phase II) - OV2 TP3	Environmental	NA	Thermophilic	36.96	-116.72	59.72715	3695143.028
3300025310	Bacterial and archaeal communities from various locations to study Microbial Dark Matter (Phase II)	Hot spring sediment bacterial and archeal communities from British Columbia, Canada, to study Microbial Dark Matter (Phase II) - Larsen N4 metaG (SPAdes)	Environmental	NA	Thermophilic	60.1987	-125.5127	63.03931	4898281.394
3300010289	Bacterial and archaeal communities from various locations to study Microbial Dark Matter (Phase II)	Hot spring microbial mat communities from California, USA to study Microbial Dark Matter (Phase II) - Cone Pool mat layer C metaG	Environmental	NA	Thermophilic	37.4127	-118.504	58.00123	3581422.06
3300006865	Bacterial and archaeal communities from various locations to study Microbial Dark Matter (Phase II)	Hot spring sediment bacterial and archeal communities from British Columbia, Canada, to study Microbial Dark Matter (Phase II) - Larsen N4 metaG	Environmental	NA	Thermophilic	60.1987	-125.5127	63.03277	4898281.394
3300010291	Bacterial and archaeal communities from various locations to study Microbial Dark Matter (Phase II)	Hot spring sediment bacterial and archeal communities from California, USA to study Microbial Dark Matter (Phase II) - Blank Spring sediment metaG	Environmental	NA	Thermophilic	39.0314	-122.4323	51.81624	2859160.281
3300010317	Bacterial and archaeal communities from various locations to study Microbial Dark Matter (Phase II)	Hot spring sediment microbial communities from Zodletone spring, Oklahoma to study Microbial Dark Matter (Phase II) - Zodletone Spring source 2m metaG	Environmental	NA	Thermophilic	34.9956	-98.6889	56.38057	3887136.084
3300021416	Coastal seawater microbial communities from Marineland, Florida, United States	Coastal seawater microbial communities from Marineland, Florida, United States - SWPA TP1 #2	Environmental	NA	Marine	29.6703	-81.2145	51.2746	4874378.908
3300021338	Coastal seawater microbial communities from Marineland, Florida, United States	Coastal seawater microbial communities from Marineland, Florida, United States - SWPA TP2 #1	Environmental	NA	Marine	29.6703	-81.2145	54.39339	3827376.174
3300021597	Coastal seawater microbial communities from Marineland, Florida, United States	Coastal seawater microbial communities from Marineland, Florida, United States - SWA TP1 #2	Environmental	NA	Marine	29.6703	-81.2145	45.79718	4706353.357
3300021417	Coastal seawater microbial communities from Marineland, Florida, United States	Coastal seawater microbial communities from Marineland, Florida, United States - SWPA TP1 #3	Environmental	NA	Marine	29.6703	-81.2145	51.72822	4793764.576
3300021485	Coastal seawater microbial communities from Marineland, Florida, United States	Coastal seawater microbial communities from Marineland, Florida, United States - SWA TP1 #3	Environmental	NA	Marine	29.6703	-81.2145	45.73052	4598572.368
3300021341	Coastal seawater microbial communities from Marineland, Florida, United States	Coastal seawater microbial communities from Marineland, Florida, United States - SWPA TP2 #2	Environmental	NA	Marine	29.6703	-81.2145	53.92526	4008153.676
3300031785	Comprehensive metagenome and single cell genome sequencing from the open ocean community of North Pacfic Subtropical Gyre, Station ALOHA	Marine microbial communities from station ALOHA, North Pacific Subtropical Gyre - HC15-DNA-20-25_MG	Environmental	NA	Marine	22.8367	-158.0236	40.06042	2929757.732
3300010049	Cubitermes and Nasutitermes termite gut microbial communities from Max Planck Institute for Terrestrial Microbiology, Germany	Embiratermes neotenicus P3 segment gut microbial communities from Petit-Saut dam, French Guiana - Emb289 P3	Host associated	NA	Host associated	5.0626	-53.0462	47.92437	3885597.231
3300028327	Cubitermes and Nasutitermes termite gut microbial communities from Max Planck Institute for Terrestrial Microbiology, Germany	Nasutitermes corniger P3 segment gut microbial community from laboratory colony in Florida, USA - Nc150 P3 (SPAdes)	Host-associated	NA	Host associated	26.0625	-80.2332	44.67719	3870908.128
3300002449	Cubitermes and Nasutitermes termite gut microbial communities from Max Planck Institute for Terrestrial Microbiology, Germany	Microcerotermes parvus P3 segment gut microbial communities from Pointe-Noire, Republic of the Congo - Mp193 P3	Host-associated	NA	Host associated	-4.7	11.83	47.37	4069492.125
3300001593	Forest soil microbial communities from multiple locations in Canada and USA	Forest soil microbial communities from Thunder Bay, Ontario, Canada - Black Spruce, Ontario site 2_A8_OM2_M2	Environmental	Forest	Soil	49.08	-89.38	59.6	6707357.066
3300027908	Forest soil microbial communities from multiple locations in Canada and USA	Forest soil microbial communities from Algoma, Ontario, Canada - Jack Pine, Ontario site 1_JW_Ref_O2 (SPAdes)	Environmental	Forest	Soil	46.42	-83.37	59.89975	7165833.388
3300027817	Forest soil microbial communities from multiple locations in Canada and USA	Forest soil microbial communities from Davy Crockett National Forest, Groveton, Texas, USA - Texas A ecozone_OM3H0_O3 (SPAdes)	Environmental	Forest	Soil	31.11	-95.15	59.95232	6822501.421
3300027738	Forest soil microbial communities from multiple locations in Canada and USA	Forest soil microbial communities from El Dorado National Forest, California, USA - Mediterranean Blodgett CA OM3_M1 (SPAdes)	Environmental	Forest	Soil	38.88	-120.64	62.04564	6621731.727
3300031962	Hardwood forest soil microbial communities from various locations in the United States	Hardwood forest soil microbial communities from Morgan-Monroe State Forest, Indiana, United States - atmos_gasesECM4C_515	Environmental	Forest	Soil	39.0844	-86.4705	60.92345	6511287.634
3300032174	Hardwood forest soil microbial communities from various locations in the United States	Hardwood forest soil microbial communities from Morgan-Monroe State Forest, Indiana, United States - atmos_gasesAM3C_05	Environmental	Forest	Soil	39.0844	-86.4705	63.98524	6669546.899
3300032205	Hardwood forest soil microbial communities from various locations in the United States	Hardwood forest soil microbial communities from Morgan-Monroe State Forest, Indiana, United States - atmos_gasesAM5C_05	Environmental	Forest	Soil	39.0844	-86.4705	64.10916	6500590.947
3300031718	Hardwood forest soil microbial communities from various locations in the United States	Hardwood forest soil microbial communities from Morgan-Monroe State Forest, Indiana, United States - atmos_gasesECM1C_05	Environmental	Forest	Soil	39.0844	-86.4705	59.04701	7461329.188
3300027863	Hot spring microbial communities from Yellowstone National Park	Hot spring thermophilic microbial communities from Obsidian Pool, Yellowstone National Park, USA - OP-RAMG-01 (SPAdes)	Environmental	NA	Thermophilic	44.611006	-110.440182	48.91169	2403962.213
3300009503	Hot spring microbial communities from Yellowstone National Park	Hot spring microbial communities from Yellowstone National Park - Yellowstone National Park OP-RAMG-02	Environmental	NA	Thermophilic	44.61	-110.44	47.93435	2473930.71
3300005573	Hot spring microbial communities from Yellowstone National Park	Hot spring thermophilic microbial communities from Obsidian Pool, Yellowstone National Park, USA - OP-RAMG-01 (SPADES assembly)	Environmental	NA	Thermophilic	44.611006	-110.440182	48.24366	2403962.213
3300002182	Hot spring microbial communities from Yellowstone National Park	Hot spring thermophilic microbial communities from Obsidian Pool, Yellowstone National Park, USA - OP-RAMG-01	Environmental	NA	Thermophilic	44.611006	-110.440182	47.47	2403962.213
3300006889	Marine gutless worms symbiont microbial communities from various locations	Marine gutless worms symbiont microbial communities from Max Planck institute for Marine Microbiology, Germany - Olavius crassitunicatus.2	Host-associated	NA	Host associated	51.321602	12.394572	48.90761	3748601.469
3300006915	Marine gutless worms symbiont microbial communities from various locations	Marine gutless worms symbiont microbial communities from Max Planck institute for Marine Microbiology, Germany - Olavius crassitunicatus.1	Host-associated	NA	Host associated	51.321602	12.394572	48.11046	3725790.144
3300004279	Marine microbial communities from expanding oxygen minimum zones in the northeastern subarctic Pacific Ocean	Marine microbial communities from expanding oxygen minimum zones in the Saanich Inlet - SI075_LV_DNA_10m	Environmental	NA	Marine	48.6	-123.5	41.482	2377357.414
3300012919	Marine microbial communities from the Costa Rica Dome and surrounding waters	Marine microbial communities from the Central Pacific Ocean - Fk160115 60m metaG	Environmental	NA	Marine	10	-145	37.95757	2361945.449
3300012936	Marine microbial communities from the Costa Rica Dome and surrounding waters	Marine microbial communities from the Costa Rica Dome - CRUD Field 142mm St13 metaG	Environmental	NA	Marine	9.5025	-92.3286	37.61439	2327302.172
3300003185	Marine microbial communities from the Southern Atlantic Ocean affecting the dissolved organic carbon pool	Marine microbial communities from the Southern Atlantic Ocean, analyzing organic carbon cycling - Surface_A/KNORR_S2/LV	Environmental	NA	Marine	-38.0018	-44.9985	34.87	1921094.524
3300027830	Marine microbial communities from the Southern Atlantic Ocean affecting the dissolved organic carbon pool	Marine microbial communities from the Southern Atlantic Ocean, analyzing organic carbon cycling - Surface_A/KNORR_S2/LV (SPAdes)	Environmental	NA	Marine	-38.0018	-44.9985	35.33098	1921094.524
3300027702	Marine microbial communities from the Southern Atlantic Ocean affecting the dissolved organic carbon pool	Marine microbial communities from the Southern Atlantic Ocean, analyzing organic carbon cycling - DCM_A/KNORR_S2/LV (SPAdes)	Environmental	NA	Marine	-37.9951	-44.9972	37.70705	2152196.623
3300005971	Marine microbial communities from the Southern Atlantic ocean transect to study dissolved organic matter and carbon cycling	Seawater microbial communities from Saanich Inlet, British Columbia, Canada - Knorr_S15_td_SurfaceA_ad_5m_LV_A	Environmental	NA	Marine	NA	NA	33.5259	1825547.028
3300035515	Methane metabolizing microbial communities from different methane-rich environments from various locations	Beaver cecum microbial communities from Maple Ridge, British Columbia, Canada - Beaver5Cecum1	Host-associated	NA	Host associated	49.18	-122.54	45.33541	4174376.956
3300035502	Methane metabolizing microbial communities from different methane-rich environments from various locations	Beaver proximal colon microbial communities from Maple Ridge, British Columbia, Canada - Beaver2Prox.Colon1	Host-associated	NA	Host associated	49.18	-122.54	44.93413	3336375.382
3300035497	Methane metabolizing microbial communities from different methane-rich environments from various locations	Beaver cecum microbial communities from Maple Ridge, British Columbia, Canada - Beaver1Cecum1	Host-associated	NA	Host associated	49.18	-122.54	44.68343	3513600.662
3300035501	Methane metabolizing microbial communities from different methane-rich environments from various locations	Beaver cecum microbial communities from Maple Ridge, British Columbia, Canada - Beaver2Cecum1	Host-associated	NA	Host associated	49.18	-122.54	45.79608	3168372.09
3300035516	Methane metabolizing microbial communities from different methane-rich environments from various locations	Beaver proximal colon microbial communities from Maple Ridge, British Columbia, Canada - Beaver5Prox.Colon1	Host-associated	NA	Host associated	49.18	-122.54	43.80091	4165091.052
3300035511	Methane metabolizing microbial communities from different methane-rich environments from various locations	Beaver proximal colon microbial communities from Maple Ridge, British Columbia, Canada - Beaver4Prox.Colon1	Host-associated	NA	Host associated	49.18	-122.54	47.54699	3198014.521
3300035498	Methane metabolizing microbial communities from different methane-rich environments from various locations	Beaver proximal colon microbial communities from Maple Ridge, British Columbia, Canada - Beaver1Prox.Colon1	Host-associated	NA	Host associated	49.18	-122.54	43.80029	3194620.58
3300005400	Microbial and viral regulation of community carbon cycling across diverse low-oxygen zones	Marine microbial and viral communities from oxygen minimum zone, Eastern Pacific Ocean - ETNP2014F12-01SV261	Environmental	NA	Marine	NA	NA	39.38573	2389419.76
3300005510	Microbial and viral regulation of community carbon cycling across diverse low-oxygen zones	Marine microbial and viral communities from oxygen minimum zone, Eastern Pacific Ocean - ETNP201306SV45	Environmental	NA	Marine	NA	NA	39.77322	2052572.224
3300025869	Pelagic marine microbial communities from North Sea	Pelagic marine microbial communities from North Sea - COGITO_mtgs_120405 (SPAdes)	Environmental	NA	Marine	54.1883	7.9	42.32397	2525577.157
3300009437	Pelagic marine microbial communities from North Sea	Pelagic marine microbial communities from North Sea - COGITO_mtgs_110414	Environmental	NA	Marine	54.1883	7.9	40.91254	2501845.562
3300009467	Pelagic marine microbial communities from North Sea	Pelagic marine microbial communities from North Sea - COGITO_mtgs_110530	Environmental	NA	Marine	54.1883	7.9	43.38123	3506999.458
3300025881	Pelagic marine microbial communities from North Sea	Pelagic marine microbial communities from North Sea - COGITO_mtgs_120412 (SPAdes)	Environmental	NA	Marine	54.1883	7.9	43.69434	2584185.083
3300009435	Pelagic marine microbial communities from North Sea	Pelagic marine microbial communities from North Sea - COGITO_mtgs_100413	Environmental	NA	Marine	54.1883	7.9	43.09421	3588176.868
3300009434	Pelagic marine microbial communities from North Sea	Pelagic marine microbial communities from North Sea - COGITO_mtgs_110516	Environmental	NA	Marine	54.1883	7.9	42.28146	2874501.401
3300021441	Plant-associated microbial communities from Velloziaceae species in rupestrian grasslands, the National Park of Serra do Cipo, Brazil	Rhizosphere microbial communities from Vellozia epidendroides in rupestrian grasslands, the National Park of Serra do Cipo, Brazil - RX_R1	Host associated	Rhizosphere - Grassland	Soil	-19.2822	-43.5936	63.34621	7004523.18
3300021444	Plant-associated microbial communities from Velloziaceae species in rupestrian grasslands, the National Park of Serra do Cipo, Brazil	Vellozia epidendroides bulk soil microbial communities from rupestrian grasslands, the National Park of Serra do Cipo, Brazil - BS_R02	Environmental	Grassland	Soil	-19.28	-43.5919	61.83374	6674802.624
3300021361	Plant-associated microbial communities from Velloziaceae species in rupestrian grasslands, the National Park of Serra do Cipo, Brazil	Rhizosphere microbial communities from Vellozia epidendroides in rupestrian grasslands, the National Park of Serra do Cipo, Brazil - RX_R2	Host associated	Rhizosphere - Grassland	Soil	-19.2822	-43.5936	62.0219	6683871.029
3300017789	Polar desert microbial communities from Antarctic Dry Valleys	Polar desert sand microbial communities from Dry Valleys, Antarctica - metaG UQ322 (21.06)	Environmental	Polar Desert	Soil	-78.0586	163.6839	63.61331	4867237.842
3300017695	Polar desert microbial communities from Antarctic Dry Valleys	Polar desert sand microbial communities from Dry Valleys, Antarctica - metaG UQ540 (21.06) (version 2)	Environmental	Polar Desert	Soil	-78.024	163.9124	61.52139	4828010.138
3300031645	Saline lake microbial communities from various lakes in Antarctica	Marine microbial communities from Ellis Fjord, Antarctic Ocean - #129	Environmental	NA	Marine	-68.5958	78.1913	42.13729	4056162.13
3300031702	Saline lake microbial communities from various lakes in Antarctica	Marine microbial communities from David Island wharf, Antarctic Ocean - #37	Environmental	NA	Marine	-68.5781	77.9617	37.67713	2058142.946
3300031269	Saline lake microbial communities from various lakes in Antarctica	Marine microbial communities from Ellis Fjord, Antarctic Ocean - #991	Environmental	NA	Marine	-68.457	78.1911	44.27147	3813935.855
3300031216	Saline lake microbial communities from various lakes in Antarctica	Marine microbial communities from Ellis Fjord, Antarctic Ocean - #1060	Environmental	NA	Marine	-68.457	78.1911	45.57082	2624074.889
3300025503	Saline, thermophilic phototrophic and chemotrophic mat microbial communities from various locations in USA and Mexico	Ferric oxide microbial mat and aquatic microbial communities from Rainbow Spring, Yellowstone National Park, USA - RS3B (SPAdes)	Environmental	NA	Thermophilic	44.376	-110.69	53.665	2843973.958
3300025440	Saline, thermophilic phototrophic and chemotrophic mat microbial communities from various locations in USA and Mexico	Hot spring and microbial mat streamer communities from Octopus Spring Streamers, Yellowstone National Park, USA - OCT_B (SPAdes)	Environmental	NA	Thermophilic	44.376	-110.69	45.648	2036406.673
3300025717	Saline, thermophilic phototrophic and chemotrophic mat microbial communities from various locations in USA and Mexico	Hot spring microbial communities from Elkhorn Slough, Monterey Bay, USA - MD2A	Environmental	NA	Thermophilic	36.83	-121.785	51.76288	5432344.637
3300005860	Saline, thermophilic phototrophic and chemotrophic mat microbial communities from various locations in USA and Mexico	Sulfidic aquatic microbial communities from Washburn Spring, Yellowstone National Park, USA - WS (SPADES assembly)	Environmental	NA	Thermophilic	44.376	-110.69	45.37545	2118527.609
3300001684	Saline, thermophilic phototrophic and chemotrophic mat microbial communities from various locations in USA and Mexico	Hot spring microbial communities from Joseph's Coat, Yellowstone National Park, USA - JC2_E	Environmental	NA	Thermophilic	44.376	-110.69	40.61	2112570.398
3300005861	Saline, thermophilic phototrophic and chemotrophic mat microbial communities from various locations in USA and Mexico	Ferric oxide microbial mat and aquatic microbial communities from Rainbow Spring, Yellowstone National Park, USA - RS3B (SPADES assembly)	Environmental	NA	Thermophilic	44.376	-110.69	54.66143	2843973.958
3300003614	Saline, thermophilic phototrophic and chemotrophic mat microbial communities from various locations in USA and Mexico	Hypoxic/sulfidic aquatic microbial communities from Monarch Geyser, Yellowstone National Park, USA - MG	Environmental	NA	Thermophilic	44.376	-110.69	53.86485	1817372.153
3300025462	Saline, thermophilic phototrophic and chemotrophic mat microbial communities from various locations in USA and Mexico	Hot spring microbial communities from Joseph's Coat, Yellowstone National Park, USA - JC2_E (SPAdes)	Environmental	NA	Thermophilic	44.376	-110.69	41.80338	2175664.449
3300010044	Serpentine soil microbial communities from UC McLaughlin Reserve, CA, USA	Serpentine soil microbial communities from UC McLaughlin Reserve, CA, USA - Plot60	Environmental	Grassland	Soil	38.8711	-122.4276	63.91524	5841628.283
3300009789	Serpentine soil microbial communities from UC McLaughlin Reserve, CA, USA	Serpentine soil microbial communities from UC McLaughlin Reserve, CA, USA - Plot28	Environmental	Grassland	Soil	38.8692	-122.4283	65.38143	5749151.209
3300009840	Serpentine soil microbial communities from UC McLaughlin Reserve, CA, USA	Serpentine soil microbial communities from UC McLaughlin Reserve, CA, USA - Plot105A	Environmental	Grassland	Soil	38.8722	-122.4269	66.20346	5891092.762
3300032080	Soil and marine airborne microbial communities from various locations	Soil microbial communities from Southern Great Plains, Lamont, Oklahoma, United States - SGP_1_2016	Environmental	Grassland	Soil	36.36	-97.29	69.0186	5297732.612
3300033004	Soil microbial communities from Loxahatchee National Wildlife Refuge, Florida, United States	Soil microbial communities from Loxahatchee National Wildlife Refuge, Florida, United States - Lox_Sample_4.4	Environmental	Tropical Wetlands	Soil	26.5052	-80.2345	64.29988	5602794.023
3300032805	Soil microbial communities from Loxahatchee National Wildlife Refuge, Florida, United States	Soil microbial communities from Loxahatchee National Wildlife Refuge, Florida, United States - Lox_Sample_3.2	Environmental	Tropical Wetlands	Soil	26.5065	-80.2537	62.30732	6286907.33
3300032892	Soil microbial communities from Loxahatchee National Wildlife Refuge, Florida, United States	Soil microbial communities from Loxahatchee National Wildlife Refuge, Florida, United States - Lox_Sample_3.5	Environmental	Tropical Wetlands	Soil	26.5065	-80.2537	62.18149	6102760.043
3300032770	Soil microbial communities from Loxahatchee National Wildlife Refuge, Florida, United States	Soil microbial communities from Loxahatchee National Wildlife Refuge, Florida, United States - Lox_Sample_4.5	Environmental	Tropical Wetlands	Soil	26.5052	-80.2345	63.36964	5709955.229
3300024290	Soil microbial communities from Purdue University Martell Research Forest, Indiana, United States	Soil microbial communities from Purdue University Martell Research Forest, Indiana, United States - CNK08	Environmental	Forest	Soil	40.4449	-87.0297	62.20166	6169627.738
3300024284	Soil microbial communities from Purdue University Martell Research Forest, Indiana, United States	Soil microbial communities from Purdue University Martell Research Forest, Indiana, United States - CNK12	Environmental	Forest	Soil	40.4449	-87.0297	62.4464	6480724.553
3300024254	Soil microbial communities from Purdue University Martell Research Forest, Indiana, United States	Soil microbial communities from Purdue University Martell Research Forest, Indiana, United States - CNK02	Environmental	Forest	Soil	40.4449	-87.0297	63.30818	6849149.602
3300024232	Soil microbial communities from Purdue University Martell Research Forest, Indiana, United States	Soil microbial communities from Purdue University Martell Research Forest, Indiana, United States - CNK05	Environmental	Forest	Soil	40.4449	-87.0297	62.30207	6766386.527
3300028072	Soil microbial communities from Purdue University Martell Research Forest, Indiana, United States	Soil microbial communities from Purdue University Martell Research Forest, Indiana, United States - CNK16	Environmental	Forest	Soil	40.4449	-87.0297	63.57672	6503351.783
3300024279	Soil microbial communities from Purdue University Martell Research Forest, Indiana, United States	Soil microbial communities from Purdue University Martell Research Forest, Indiana, United States - CNK33	Environmental	Forest	Soil	40.4449	-87.0297	60.76192	6673682.925
3300020215	Systems level insights into methane cycling in arid and semi-arid ecosystems	Soil microbial communities from Anza Borrego desert, Southern California, United States - S1_5	Environmental	Desert	Soil	33.3049	-116.2547	65.09506	5700235.33
3300021062	Systems level insights into methane cycling in arid and semi-arid ecosystems	Soil microbial communities from Anza Borrego desert, Southern California, United States - S1_10-13C	Environmental	Desert	Soil	33.3049	-116.2547	61.08359	5721806.137
3300020202	Systems level insights into methane cycling in arid and semi-arid ecosystems	Soil microbial communities from Anza Borrego desert, Southern California, United States - S1_10	Environmental	Desert	Soil	33.3049	-116.2547	63.1756	5741024.453
3300021061	Systems level insights into methane cycling in arid and semi-arid ecosystems	Soil microbial communities from Anza Borrego desert, Southern California, United States - S1_5-13C	Environmental	Desert	Soil	33.3049	-116.2547	65.35062	5672783.048
3300021057	Systems level insights into methane cycling in arid and semi-arid ecosystems	Soil microbial communities from Anza Borrego desert, Southern California, United States - S3_20-13C	Environmental	Desert	Soil	33.305	-116.2547	62.93956	5953139.066
3300010401	Terrestrial soil microbial communities with and without Nitrogen fertilizer from Kellogg Biological Station, Michigan, USA	Terrestrial soil microbial communities without Nitrogen fertilizer from Kellogg Biological Station, Michigan, USA - KB3-0-1	Environmental	Forest	Soil	42.3938	-85.3708	62.09147	6408855.164
3300010400	Terrestrial soil microbial communities with and without Nitrogen fertilizer from Kellogg Biological Station, Michigan, USA	Terrestrial soil microbial communities without Nitrogen fertilizer from Kellogg Biological Station, Michigan, USA - KB3-0-2	Environmental	Forest	Soil	42.3938	-85.3708	62.60604	6413957.63
3300010397	Terrestrial soil microbial communities with and without Nitrogen fertilizer from Kellogg Biological Station, Michigan, USA	Terrestrial soil microbial communities without Nitrogen fertilizer from Kellogg Biological Station, Michigan, USA - KB3-0-4	Environmental	Forest	Soil	42.3938	-85.3708	61.32732	6530075.705
3300010403	Terrestrial soil microbial communities with and without Nitrogen fertilizer from Kellogg Biological Station, Michigan, USA	Terrestrial soil microbial communities without Nitrogen fertilizer from Kellogg Biological Station, Michigan, USA - KB3-0-3	Environmental	Forest	Soil	42.3938	-85.3708	62.6229	6438854.971
3300027063	Tropical forest soil microbial communities from Luquillo Experimental Forest, Puerto Rico	Tropical forest soil microbial communities from Luquillo Experimental Forest, Puerto Rico - Sample 37 (SPAdes)	Environmental	Tropical Forest	Soil	18	-65	60.38407	6848605.145
3300027313	Tropical forest soil microbial communities from Luquillo Experimental Forest, Puerto Rico	Tropical forest soil microbial communities from Luquillo Experimental Forest, Puerto Rico - Sample 45 (SPAdes)	Environmental	Tropical Forest	Soil	18	-65	60.72047	6846031.708
3300027019	Tropical forest soil microbial communities from Luquillo Experimental Forest, Puerto Rico	Tropical forest soil microbial communities from Luquillo Experimental Forest, Puerto Rico - Sample 22 (SPAdes)	Environmental	Tropical Forest	Soil	18	-65	58.48355	6808414.06
3300027703	Tropical forest soil microbial communities from Luquillo Experimental Forest, Puerto Rico	Tropical forest soil microbial communities from Luquillo Experimental Forest, Puerto Rico - Sample 81 (SPAdes)	Environmental	Tropical Forest	Soil	18	-65	60.72124	7187212.707
3300027330	Tropical forest soil microbial communities from Luquillo Experimental Forest, Puerto Rico	Tropical forest soil microbial communities from Luquillo Experimental Forest, Puerto Rico - Sample 35 (SPAdes)	Environmental	Tropical Forest	Soil	18	-65	60.24697	6877360.075
